# Supplementary material for: Double-Blind, Placebo-Controlled, Dose-Escalating Study Evaluating the Safety and Immunogenicity of an Epitope-Specific Chemically Defined Nanoparticle RSV Vaccine
Source: Vaccines (Basel). 2023 Feb 6;11(2):367. doi: 10.3390/vaccines11020367 (PMC9967611; doi:10.3390/vaccines11020367)
Supplement: Supplementary file 1 [file vaccines-11-00367-s001.zip]

Archive with 1 entries (1 files):
- vaccines-2184111-supplementary.pdf
